# Supplementary material for: Assessment of CA4+ Impact on Mechanical Properties of Articular Cartilage
Source: Materials (Basel). 2025 Jun 21;18(13):2943. doi: 10.3390/ma18132943 (PMC12250616; doi:10.3390/ma18132943)
Supplement: Supplementary file 1 [file materials-18-02943-s001.zip]

Archive with 7 entries (7 files):
- Annex S1 - S0 data.txt
- Annex S2 - E0 data.txt
- Annex S3 - Tau data.txt
- Annex S4 - Beta data.txt
- Annex S5 - Eeq data.txt
- Figure S1.tif
- Figure S2.tif
