# Supplementary material for: Assessment of CA4+ Impact on Mechanical Properties of Articular Cartilage
Source: Materials (Basel). 2025 Jun 21;18(13):2943. doi: 10.3390/ma18132943 (PMC12250616; doi:10.3390/ma18132943)
Supplement: Supplementary file 1 [file materials-18-02943-s001.zip › Annex S1 - S0 data.txt]

S0 normalised to the value measured in the first indentation
Group	1st	2nd	3rd	4th	5th	6th
PBS	1,000	0,987	1,025	1,031	1,035	1,051
PBS	1,000	0,972	1,008	0,954	0,954	0,953
PBS	1,000	0,979	0,992	0,967	0,988	0,965
PBS	1,000	1,011	0,994	0,951	0,952	0,940
PBS	1,000	1,011	1,033	0,933	0,942	0,939
PBS	1,000	0,969	1,022	0,938	0,909	0,930
PBS	1,000	0,990	1,015	0,869	0,893	0,851
PBS	1,000	1,004	0,987	0,925	0,927	0,930
PBS	1,000	1,001	0,998	0,962	0,958	0,963
PBS	1,000	0,995	0,985	1,008	1,013	0,985
PBS	1,000	0,975	0,961	0,914	0,864	0,900
PBS	1,000	0,979	0,961	0,895	0,874	0,854
PBS	1,000	0,996	0,987	1,000	1,000	0,988
PBS	1,000	0,989	0,989	0,909	0,893	0,893
PBS	1,000	1,045	1,047	1,001	0,999	1,022
PBS	1,000	1,031	1,036	0,905	0,913	0,934
PBS	1,000	0,976	1,009	0,885	0,878	0,880
PBS	1,000	1,006	0,973	0,930	0,935	0,922
PBS	1,000	1,026	1,051	0,869	0,894	0,887
PBS	1,000	1,077	1,091	1,125	1,091	1,079
PBS	1,000	0,982	0,989	1,004	0,975	0,964
PBS	1,000	1,014	1,023	0,995	1,000	0,993
PBS	1,000	0,994	0,984	0,950	0,966	0,934
PBS	1,000	1,007	1,025	1,091	1,105	1,069
PBS	1,000	1,031	1,035	0,946	0,938	0,972
PBS	1,000	1,021	1,026	0,928	0,922	0,972
PBS	1,000	0,961	0,903	0,722	0,761	0,780
PBS	1,000	1,002	0,989	0,848	0,854	0,868
PBS	1,000	0,993	0,992	0,925	0,926	0,945
PBS	1,000	0,991	0,966	0,911	0,928	0,905
PBS	1,000	1,009	1,031	0,758	0,773	0,839
PBS	1,000	1,008	1,030	0,867	0,880	0,863
PBS	1,000	0,971	0,969	0,900	0,894	0,862
PBS	1,000	1,010	1,015	0,824	0,827	0,798
PBS	1,000	1,038	1,059	0,982	0,989	0,974
PBS	1,000	0,969	0,995	0,834	0,892	0,940
CA4+	1,000	1,007	1,273	0,682	0,722	0,715
CA4+	1,000	1,002	1,180	0,659	0,649	0,647
CA4+	1,000	1,003	0,983	0,587	0,578	0,613
CA4+	1,000	0,994	0,963	0,763	0,781	0,797
CA4+	1,000	1,024	1,000	0,891	0,957	1,008
CA4+	1,000	1,014	1,007	0,693	0,756	0,746
CA4+	1,000	1,082	1,109	0,898	1,102	0,996
CA4+	1,000	1,004	0,999	0,702	0,706	0,671
CA4+	1,000	0,989	0,990	0,716	0,737	0,701
CA4+	1,000	0,993	0,993	0,624	0,609	0,635
CA4+	1,000	0,966	0,965	0,566	0,572	0,575
CA4+	1,000	0,999	1,008	0,598	0,588	0,596
CA4+	1,000	0,950	0,944	0,546	0,527	0,512
CA4+	1,000	0,962	0,979	0,528	0,499	0,478
CA4+	1,000	1,077	1,076	0,765	0,778	0,795
CA4+	1,000	0,982	0,978	0,845	0,864	0,923
CA4+	1,000	0,968	1,000	0,784	0,871	0,940
CA4+	1,000	0,993	1,013	0,713	0,705	0,706
CA4+	1,000	1,017	1,050	0,701	0,770	0,823
CA4+	1,000	0,996	1,000	0,533	0,586	0,615
CA4+	1,000	1,011	1,023	0,581	0,638	0,618
CA4+	1,000	1,030	1,065	0,725	0,693	0,689
CA4+	1,000	1,055	1,109	0,613	0,683	0,671
CA4+	1,000	0,953	0,959	0,565	0,542	0,614
CA4+	1,000	1,070	1,061	0,787	0,795	0,786
CA4+	1,000	1,018	1,021	0,714	0,714	0,705
CA4+	1,000	1,006	1,004	0,686	0,683	0,715
CA4+	1,000	0,991	1,010	0,670	0,647	0,636
CA4+	1,000	0,990	1,013	0,660	0,751	0,744
CA4+	1,000	1,037	0,982	0,475	0,590	0,618
CA4+	1,000	1,042	1,047	0,752	0,852	0,914
CA4+	1,000	1,058	0,970	0,967	0,930	0,937
CA4+	1,000	0,996	1,007	0,663	0,647	0,650
CA4+	1,000	1,005	1,005	0,436	0,439	0,443
CA4+	1,000	1,014	1,010	0,755	0,696	0,672
CA4+	1,000	0,986	0,994	0,531	0,523	0,530
