# Supplementary material for: Assessment of CA4+ Impact on Mechanical Properties of Articular Cartilage
Source: Materials (Basel). 2025 Jun 21;18(13):2943. doi: 10.3390/ma18132943 (PMC12250616; doi:10.3390/ma18132943)
Supplement: Supplementary file 1 [file materials-18-02943-s001.zip › Annex S2 - E0 data.txt]

E0 normalised to the value measured in the first indentation
Group	1st	2nd	3rd	4th	5th	6th
PBS	1,000	0,995	0,981	0,998	0,991	0,984
PBS	1,000	0,992	0,992	0,962	0,955	0,952
PBS	1,000	0,981	0,988	0,977	0,966	0,976
PBS	1,000	1,019	1,003	0,979	0,966	0,954
PBS	1,000	1,006	1,017	0,941	0,935	0,952
PBS	1,000	1,014	1,024	0,953	0,956	0,985
PBS	1,000	0,956	1,015	1,423	0,977	0,926
PBS	1,000	0,995	0,966	0,920	0,817	0,943
PBS	1,000	1,006	1,008	0,970	0,964	0,966
PBS	1,000	1,021	1,017	1,053	1,062	0,991
PBS	1,000	0,963	0,931	0,891	0,846	0,867
PBS	1,000	0,977	0,974	0,891	0,865	0,858
PBS	1,000	0,995	1,030	1,034	1,042	1,034
PBS	1,000	0,947	0,938	0,852	0,835	0,843
PBS	1,000	1,039	1,124	1,077	0,996	1,026
PBS	1,000	1,003	1,003	0,957	0,923	0,929
PBS	1,000	1,000	0,981	0,965	0,962	0,916
PBS	1,000	0,981	0,946	0,951	0,939	0,871
PBS	1,000	0,976	1,020	0,939	0,951	1,020
PBS	1,000	1,059	1,080	1,151	1,090	1,055
PBS	1,000	1,006	1,029	1,024	0,983	0,975
PBS	1,000	1,023	1,026	1,003	0,998	0,988
PBS	1,000	0,996	0,965	0,994	0,974	0,937
PBS	1,000	1,022	1,048	1,062	1,096	1,069
PBS	1,000	1,027	0,986	0,981	0,993	1,006
PBS	1,000	1,009	1,014	0,939	0,969	1,048
PBS	1,000	0,916	0,946	0,839	0,863	0,889
PBS	1,000	0,994	0,988	0,967	0,965	0,987
PBS	1,000	1,051	0,990	0,985	0,983	0,992
PBS	1,000	1,048	1,015	0,953	0,906	0,876
PBS	1,000	1,054	1,047	0,913	0,914	1,016
PBS	1,000	1,014	1,006	0,967	0,912	0,947
PBS	1,000	0,972	0,965	0,885	0,884	0,857
PBS	1,000	0,961	0,952	0,786	0,802	0,808
PBS	1,000	0,983	1,002	0,992	1,008	0,996
PBS	1,000	0,926	0,950	0,808	0,873	0,974
CA4+	1,000	0,954	1,187	0,647	0,661	0,644
CA4+	1,000	0,987	1,215	0,692	0,721	0,712
CA4+	1,000	0,931	0,908	0,583	0,578	0,572
CA4+	1,000	0,965	0,946	0,781	0,829	0,828
CA4+	1,000	0,993	0,975	0,964	1,018	1,070
CA4+	1,000	1,007	0,996	0,709	0,789	0,804
CA4+	1,000	1,050	1,077	1,035	1,175	1,232
CA4+	1,000	0,981	0,979	0,649	0,657	0,634
CA4+	1,000	0,980	0,985	0,642	0,701	0,692
CA4+	1,000	1,011	1,006	0,598	0,576	0,628
CA4+	1,000	1,035	0,984	0,630	0,633	0,628
CA4+	1,000	0,997	1,028	0,613	0,565	0,635
CA4+	1,000	0,922	0,917	0,567	0,582	0,563
CA4+	1,000	0,975	0,975	0,550	0,526	0,513
CA4+	1,000	1,029	0,983	0,703	0,736	0,738
CA4+	1,000	0,972	0,989	0,864	0,788	1,018
CA4+	1,000	0,954	1,007	0,786	0,947	1,022
CA4+	1,000	0,988	1,007	0,706	0,702	0,705
CA4+	1,000	1,011	0,982	0,768	0,835	0,816
CA4+	1,000	1,026	1,000	0,616	0,668	0,663
CA4+	1,000	1,029	1,017	0,610	0,641	0,586
CA4+	1,000	1,023	0,995	0,766	0,731	0,752
CA4+	1,000	1,011	1,128	0,708	0,655	0,705
CA4+	1,000	0,951	0,905	0,570	0,538	0,568
CA4+	1,000	0,995	1,058	0,792	0,782	0,832
CA4+	1,000	1,044	1,022	0,864	0,933	0,901
CA4+	1,000	1,022	1,017	0,695	0,714	0,722
CA4+	1,000	0,974	1,003	0,719	0,771	0,770
CA4+	1,000	0,953	0,950	0,743	0,796	0,869
CA4+	1,000	1,024	0,971	0,441	0,545	0,556
CA4+	1,000	1,025	1,019	0,935	0,956	1,001
CA4+	1,000	1,017	0,995	0,905	0,827	0,891
CA4+	1,000	0,992	1,016	0,683	0,659	0,625
CA4+	1,000	1,037	0,999	0,479	0,500	0,435
CA4+	1,000	0,928	0,963	0,712	0,709	0,740
CA4+	1,000	1,008	1,005	0,580	0,559	0,552
