# Supplementary material for: Assessment of CA4+ Impact on Mechanical Properties of Articular Cartilage
Source: Materials (Basel). 2025 Jun 21;18(13):2943. doi: 10.3390/ma18132943 (PMC12250616; doi:10.3390/ma18132943)
Supplement: Supplementary file 1 [file materials-18-02943-s001.zip › Annex S3 - Tau data.txt]

Tau normalised to the value measured in the first indentation
Group	1st	2nd	3rd	4th	5th	6th
PBS	1,000	0,991	1,052	0,819	0,826	0,812
PBS	1,000	1,088	1,011	0,885	0,867	0,918
PBS	1,000	0,991	1,024	0,839	0,822	0,841
PBS	1,000	0,987	0,996	0,829	0,816	0,794
PBS	1,000	0,985	1,000	0,829	0,816	0,792
PBS	1,000	1,006	1,028	0,885	0,866	0,863
PBS	1,000	1,002	1,003	0,670	0,688	0,648
PBS	1,000	1,018	1,029	0,986	0,984	0,980
PBS	1,000	1,012	1,024	0,879	0,859	0,845
PBS	1,000	0,996	0,995	0,867	1,025	0,872
PBS	1,000	1,128	1,005	0,979	0,887	1,045
PBS	1,000	1,011	0,983	0,956	0,935	0,983
PBS	1,000	0,986	1,009	0,930	0,947	0,970
PBS	1,000	1,008	0,971	0,835	0,895	1,203
PBS	1,000	1,009	1,048	0,982	0,985	1,022
PBS	1,000	0,952	0,983	0,875	0,817	0,795
PBS	1,000	1,008	1,058	0,818	0,807	0,782
PBS	1,000	1,015	1,024	1,088	1,077	1,099
PBS	1,000	1,005	1,012	0,681	0,675	0,648
PBS	1,000	1,110	1,048	0,926	0,927	0,911
PBS	1,000	0,977	1,008	0,821	0,796	0,782
PBS	1,000	0,986	0,971	0,792	0,782	0,766
PBS	1,000	0,964	1,115	0,797	0,876	0,803
PBS	1,000	1,091	0,913	0,844	0,819	0,822
PBS	1,000	1,001	1,003	0,834	0,818	0,794
PBS	1,000	1,028	1,034	0,732	0,720	0,692
PBS	1,000	0,859	0,819	0,916	0,876	0,859
PBS	1,000	0,932	1,009	0,762	0,743	0,719
PBS	1,000	1,001	0,982	0,754	0,732	0,714
PBS	1,000	1,004	1,001	0,932	0,919	1,012
PBS	1,000	1,003	1,010	0,460	0,413	0,422
PBS	1,000	1,017	1,021	0,734	0,698	0,672
PBS	1,000	1,006	0,991	0,945	0,955	0,949
PBS	1,000	0,996	0,984	0,866	0,877	0,891
PBS	1,000	1,009	0,993	0,773	0,724	0,727
PBS	1,000	0,977	0,979	0,873	0,874	0,888
CA4+	1,000	0,965	0,848	0,800	0,887	0,868
CA4+	1,000	0,987	0,860	0,856	0,875	0,808
CA4+	1,000	0,914	0,954	0,999	1,002	1,008
CA4+	1,000	0,999	0,993	0,751	0,729	0,706
CA4+	1,000	0,990	1,012	0,691	0,692	0,663
CA4+	1,000	0,979	0,979	0,479	0,476	0,497
CA4+	1,000	1,021	1,021	0,717	0,722	0,954
CA4+	1,000	1,018	1,029	1,010	0,994	0,978
CA4+	1,000	0,960	0,951	0,989	0,971	0,973
CA4+	1,000	0,976	0,991	0,967	0,983	0,957
CA4+	1,000	1,063	1,037	1,063	1,121	1,100
CA4+	1,000	1,001	1,021	1,037	0,929	0,961
CA4+	1,000	0,944	1,033	1,114	1,216	1,310
CA4+	1,000	1,012	0,938	1,417	1,513	1,660
CA4+	1,000	0,990	0,994	0,785	0,739	0,709
CA4+	1,000	1,003	0,928	0,493	0,483	0,495
CA4+	1,000	1,034	1,024	0,699	0,672	0,635
CA4+	1,000	1,001	0,991	0,846	0,854	0,787
CA4+	1,000	0,985	0,975	0,506	0,471	0,435
CA4+	1,000	1,007	1,005	1,065	1,292	1,102
CA4+	1,000	0,995	0,990	0,986	0,975	0,964
CA4+	1,000	1,061	1,046	0,632	0,603	0,574
CA4+	1,000	1,048	1,036	1,262	1,237	1,214
CA4+	1,000	1,068	1,024	1,319	1,232	1,240
CA4+	1,000	1,011	1,012	0,855	0,870	0,858
CA4+	1,000	1,036	1,024	0,426	0,415	0,382
CA4+	1,000	0,998	1,002	0,730	0,736	0,692
CA4+	1,000	0,988	0,981	0,459	0,455	0,424
CA4+	1,000	1,000	0,990	0,692	0,645	0,626
CA4+	1,000	1,024	1,019	1,360	1,170	1,160
CA4+	1,000	1,020	1,036	0,364	0,366	0,365
CA4+	1,000	0,998	0,978	0,420	0,412	0,423
CA4+	1,000	1,006	1,009	1,098	1,125	1,115
CA4+	1,000	0,971	1,024	0,906	0,870	0,875
CA4+	1,000	1,004	1,017	0,976	0,924	0,879
CA4+	1,000	1,020	1,029	0,865	0,874	0,880
