# Supplementary material for: Assessment of CA4+ Impact on Mechanical Properties of Articular Cartilage
Source: Materials (Basel). 2025 Jun 21;18(13):2943. doi: 10.3390/ma18132943 (PMC12250616; doi:10.3390/ma18132943)
Supplement: Supplementary file 1 [file materials-18-02943-s001.zip › Annex S4 - Beta data.txt]

Beta normalised to the value measured in the first indentation
Group	1st	2nd	3rd	4th	5th	6th
PBS	1,000	1,000	0,985	0,995	0,999	0,994
PBS	1,000	1,008	1,017	0,993	0,994	0,999
PBS	1,000	1,001	1,002	0,995	0,987	0,992
PBS	1,000	0,999	0,991	0,969	0,972	0,971
PBS	1,000	1,013	1,002	0,974	0,963	0,961
PBS	1,000	1,007	1,008	0,985	0,977	0,985
PBS	1,000	1,009	1,014	0,964	0,930	0,938
PBS	1,000	1,006	1,009	1,007	1,003	1,005
PBS	1,000	1,006	1,007	0,979	0,974	0,969
PBS	1,000	0,994	0,993	0,990	1,013	0,993
PBS	1,000	1,001	1,003	1,010	0,995	1,018
PBS	1,000	1,000	1,007	1,004	1,007	1,013
PBS	1,000	1,001	1,000	0,998	1,009	1,006
PBS	1,000	1,003	0,990	0,985	0,999	0,936
PBS	1,000	1,006	1,013	1,010	1,014	1,021
PBS	1,000	1,000	1,006	0,983	0,962	0,960
PBS	1,000	1,000	1,010	0,970	0,972	0,960
PBS	1,000	1,010	1,006	1,022	1,021	1,027
PBS	1,000	0,949	0,973	1,006	0,954	0,999
PBS	1,000	1,011	1,004	1,038	1,025	1,032
PBS	1,000	1,001	0,997	0,982	0,975	0,975
PBS	1,000	1,002	0,999	0,974	0,973	0,969
PBS	1,000	1,011	1,019	1,005	1,004	0,999
PBS	1,000	0,996	0,999	0,989	1,007	1,006
PBS	1,000	1,003	1,008	0,982	0,976	0,971
PBS	1,000	1,019	1,022	0,980	0,985	0,987
PBS	1,000	0,965	0,955	0,966	0,979	0,970
PBS	1,000	0,986	0,982	0,918	0,912	0,916
PBS	1,000	1,000	0,997	0,956	0,956	0,957
PBS	1,000	1,000	1,003	0,995	1,001	1,002
PBS	1,000	1,000	0,996	1,013	1,033	1,038
PBS	1,000	1,000	1,006	0,946	0,945	0,937
PBS	1,000	0,987	0,997	0,996	0,999	0,999
PBS	1,000	1,005	0,998	0,988	0,995	0,998
PBS	1,000	1,007	1,013	0,972	0,968	0,975
PBS	1,000	0,993	1,000	0,978	0,981	0,977
CA4+	1,000	0,994	0,999	0,988	0,954	0,950
CA4+	1,000	0,999	0,999	0,977	0,979	0,974
CA4+	1,000	1,001	0,987	0,985	0,983	0,986
CA4+	1,000	1,013	1,004	1,023	1,023	1,029
CA4+	1,000	1,003	0,993	0,957	0,953	0,949
CA4+	1,000	0,991	0,990	1,017	0,974	0,975
CA4+	1,000	1,009	1,011	1,008	1,015	1,047
CA4+	1,000	1,002	1,016	1,008	1,000	1,001
CA4+	1,000	1,026	1,026	1,038	1,038	1,039
CA4+	1,000	0,995	0,998	1,012	1,015	1,015
CA4+	1,000	1,011	1,000	1,034	1,039	1,046
CA4+	1,000	0,994	1,007	1,011	1,020	1,019
CA4+	1,000	0,990	1,006	1,049	1,029	1,044
CA4+	1,000	1,010	0,999	1,134	1,150	1,153
CA4+	1,000	1,003	1,005	0,979	0,971	0,960
CA4+	1,000	0,987	0,919	1,123	1,088	1,096
CA4+	1,000	1,012	1,007	1,075	1,049	1,059
CA4+	1,000	1,003	1,005	1,005	0,963	0,994
CA4+	1,000	0,997	0,995	1,103	1,149	1,162
CA4+	1,000	1,002	1,006	1,058	1,055	1,090
CA4+	1,000	1,001	1,004	0,992	1,000	0,995
CA4+	1,000	1,013	1,021	0,990	0,992	0,998
CA4+	1,000	1,005	1,025	1,020	1,037	1,045
CA4+	1,000	0,995	1,000	1,047	1,036	1,064
CA4+	1,000	0,988	0,994	0,996	1,015	1,002
CA4+	1,000	1,015	1,016	0,947	0,932	0,947
CA4+	1,000	1,003	1,005	1,015	1,038	1,034
CA4+	1,000	1,002	0,999	1,022	0,997	1,019
CA4+	1,000	1,003	1,001	1,023	1,047	0,961
CA4+	1,000	1,019	1,010	1,042	1,072	1,060
CA4+	1,000	1,000	1,001	0,932	0,931	0,942
CA4+	1,000	1,011	1,003	1,035	1,047	1,068
CA4+	1,000	1,002	1,004	1,051	1,059	1,066
CA4+	1,000	1,002	0,999	0,932	0,950	0,952
CA4+	1,000	0,994	0,998	1,012	1,016	1,007
CA4+	1,000	1,006	1,008	1,116	1,124	1,118
