# Supplementary material for: Assessment of CA4+ Impact on Mechanical Properties of Articular Cartilage
Source: Materials (Basel). 2025 Jun 21;18(13):2943. doi: 10.3390/ma18132943 (PMC12250616; doi:10.3390/ma18132943)
Supplement: Supplementary file 1 [file materials-18-02943-s001.zip › Annex S5 - Eeq data.txt]

Eeq normalised to the value measured in the first indentation
Group	1st	2nd	3rd	4th	5th	6th
PBS	1,000	0,958	0,911	0,822	0,824	0,835
PBS	1,000	0,937	0,974	0,819	0,819	0,776
PBS	1,000	0,967	0,928	0,725	0,727	0,701
PBS	1,000	0,999	0,936	0,707	0,682	0,634
PBS	1,000	1,009	0,976	0,677	0,644	0,621
PBS	1,000	0,993	0,979	0,736	0,706	0,694
PBS	1,000	1,005	1,013	0,450	0,428	0,383
PBS	1,000	0,991	0,969	0,810	0,792	0,778
PBS	1,000	0,997	0,973	0,782	0,746	0,709
PBS	1,000	0,971	0,957	0,848	0,755	0,812
PBS	1,000	0,956	0,965	0,852	0,841	0,818
PBS	1,000	0,973	0,952	0,822	0,803	0,765
PBS	1,000	0,988	0,959	0,886	0,871	0,843
PBS	1,000	0,986	0,972	0,809	0,766	0,630
PBS	1,000	1,034	1,003	0,919	0,892	0,861
PBS	1,000	0,988	0,989	0,733	0,687	0,658
PBS	1,000	0,966	0,927	0,623	0,579	0,521
PBS	1,000	0,987	0,956	0,925	0,923	0,883
PBS	1,000	0,734	0,782	0,499	0,224	0,378
PBS	1,000	0,947	0,963	0,872	0,836	0,816
PBS	1,000	0,991	0,960	0,856	0,825	0,805
PBS	1,000	1,018	1,015	0,815	0,797	0,763
PBS	1,000	1,011	0,952	0,791	0,761	0,761
PBS	1,000	0,971	1,024	0,874	0,906	0,855
PBS	1,000	1,004	0,998	0,660	0,618	0,599
PBS	1,000	1,004	0,994	0,534	0,481	0,456
PBS	1,000	0,999	0,931	0,390	0,432	0,393
PBS	1,000	0,999	0,936	0,514	0,469	0,447
PBS	1,000	0,979	0,940	0,620	0,606	0,583
PBS	1,000	0,971	0,926	0,734	0,745	0,683
PBS	1,000	0,973	0,973	0,252	0,224	0,177
PBS	1,000	0,973	0,973	0,624	0,586	0,525
PBS	1,000	0,992	0,985	1,124	1,099	1,062
PBS	1,000	0,983	0,979	0,893	0,889	0,853
PBS	1,000	0,968	0,984	0,650	0,628	0,565
PBS	1,000	1,003	1,001	0,427	0,434	0,435
CA4+	1,000	1,009	0,993	0,477	0,450	0,449
CA4+	1,000	0,964	0,967	0,473	0,446	0,460
CA4+	1,000	1,029	0,960	0,502	0,502	0,523
CA4+	1,000	0,993	0,983	0,378	0,378	0,433
CA4+	1,000	1,019	0,780	0,317	0,318	0,331
CA4+	1,000	1,004	1,001	0,405	0,500	0,445
CA4+	1,000	1,003	0,998	0,283	0,377	0,387
CA4+	1,000	0,985	0,905	0,442	0,429	0,413
CA4+	1,000	1,035	1,015	0,528	0,546	0,517
CA4+	1,000	0,984	0,958	0,453	0,433	0,433
CA4+	1,000	0,947	0,955	0,487	0,472	0,469
CA4+	1,000	0,974	0,963	0,327	0,327	0,280
CA4+	1,000	0,973	0,920	0,346	0,297	0,253
CA4+	1,000	0,971	0,992	0,369	0,346	0,301
CA4+	1,000	1,031	1,014	0,387	0,357	0,315
CA4+	1,000	1,002	0,814	0,408	0,337	0,275
CA4+	1,000	0,977	0,952	0,280	0,212	0,229
CA4+	1,000	0,990	0,991	0,408	0,316	0,361
CA4+	1,000	1,002	0,982	0,165	0,220	0,318
CA4+	1,000	0,988	0,987	0,395	0,361	0,399
CA4+	1,000	0,990	0,988	0,410	0,423	0,392
CA4+	1,000	1,009	1,071	0,228	0,197	0,188
CA4+	1,000	1,002	1,031	0,442	0,473	0,456
CA4+	1,000	0,938	0,949	0,375	0,375	0,383
CA4+	1,000	1,000	0,985	0,416	0,417	0,411
CA4+	1,000	1,152	1,132	0,252	0,142	0,172
CA4+	1,000	0,971	0,965	0,300	0,284	0,277
CA4+	1,000	0,975	0,960	0,207	0,105	0,165
CA4+	1,000	0,982	0,965	0,238	0,274	0,137
CA4+	1,000	1,024	0,971	0,071	0,094	0,090
CA4+	1,000	1,032	0,939	0,346	0,304	0,298
CA4+	1,000	1,032	0,939	0,183	0,178	0,154
CA4+	1,000	0,986	0,986	0,455	0,429	0,417
CA4+	1,000	0,959	0,965	0,531	0,442	0,405
CA4+	1,000	0,971	0,944	0,266	0,252	0,233
CA4+	1,000	0,967	0,959	0,353	0,310	0,318
